# Supplementary material for: Multi‐Omics Analysis Reveals Impacts of LincRNA Deletion on Yeast Protein Synthesis
Source: Adv Sci (Weinh). 2025 Feb 14;12(13):2406873. doi: 10.1002/advs.202406873 (PMC11967807; doi:10.1002/advs.202406873)
Supplement: Supplementary file 2 — Supporting Information Table 1 [file ADVS-12-2406873-s002.xlsx]

## Sheet: Table S3. Primers list
Primers for LncRNA knock out by KanMX4 cassette
	Forward primer (5′→3′)	Reverse primer(5′→3′)
KSUT233/KCUT707	TGTTCATCAAGTATTCTTCATTTCTTTTTCCATCGCGATGAgacatggaggcccagaat	CTCTGAACGCCGGGGTAGTGGTCCAAAGCCCACGAAACGCGcagtatagcgaccagcat
KSUT471	TTTTAAAATCTTTGACATCAGATGTAGTTATCTTACTGCCAgacatggaggcccagaat	GCACCAAATTTTTTCTTTTACAAGTTCCTTACGTAGAGAACcagtatagcgaccagcat
KSUT509	TATTTATACCATTAAATATTCTTCTTAAGCTTTTTTTCGCGgacatggaggcccagaat	CATGCCTTCGGTTCACATGGTAAACTCGAGCGTACTAAGTTcagtatagcgaccagcat
KSUT431	ATTAAAAATTTCTTAACTTCTTTTCGATCAATTACAATATAgacatggaggcccagaat	TATTGGAAAAAGTATTAATTTATCGTCTATCGACTAGTATTcagtatagcgaccagcat
KSUT492	CGCTCAGCTTATATTTTCAAGTCTCTCCATTTGGCTGTTTGgacatggaggcccagaat	GGCTTGTTATACTATTGTGAAGTAAGTGTCTAAATTCAAGAcagtatagcgaccagcat
KSUT503	TCAGCACAGAACGTAACGACTTTTCCTTATATCCACTATTGgacatggaggcccagaat	GTGCTTTCTTGACAATTATGTTCCTATAGGAAGCATCTTAGcagtatagcgaccagcat
KSUT437	AAAAAAAAGGAACAGGAACAACGGGTCGAAATTTGCCGTCAgacatggaggcccagaat	TGGATTCAAACACTCTTCTCCAGTAAAAAGATTCCCTTCTCcagtatagcgaccagcat
KSUT035	AACTCTTGGATTAAATAAATAAAAAAAATACAATTATCACTgacatggaggcccagaat	ATGTTTTCTTATAACATAAAAAAAGCTATAGTTATATAAACcagtatagcgaccagcat
KSUT125	GGGAATCCCGTCTTTCGTCCGTCGGAGCCAAAGAGATGAGCgacatggaggcccagaat	ATACATCGGTTCAAATTATACTAAATCTAAATACTACGTTAcagtatagcgaccagcat
KSUT126	GTGTCTACTATTAACACTAAGTTGTTGATCAAAACATTCCCgacatggaggcccagaat	AGGATAGTTTGAACTATATTATAAATTTATAACCAAAATCAcagtatagcgaccagcat
KSUT532	CTCAAAAAGATAATATAATTTATTGTGCACAATATTTTGGAgacatggaggcccagaat	GGCTTATCATTCAGATGAGCTTAAGAATATACTTTTTGCGTcagtatagcgaccagcat
KSUT129	ATACAATGATTGAAAAAATATTTTCATAAAGAAGAAAATGAgacatggaggcccagaat	AATAAGAGTGCTACAAAAAATGACGATTACTTCTTTTTTCGcagtatagcgaccagcat
KSUT329	TCAAATGAGGATAAATCTCAAACACCCATGTACCGAAAATCgacatggaggcccagaat	CATAATTTCGCAAAAAAGAAAAAAATATTTACTGCTATAAAcagtatagcgaccagcat
KSUT456	TCCTAGAAAGTAATACTTTTTACAACTGTTTCTTTAAATCCgacatggaggcccagaat	GTCTACAGGGATCTTTTTCTTTACAAACTCTTATTCGCATAcagtatagcgaccagcat
KSUT500	TACTTAAATTAATGCATCCTTTCCATTAATAGTTTATAACTgacatggaggcccagaat	GGTCAAACACTACACATACTCAACGCCTATCACCATCACCTcagtatagcgaccagcat
KCUT248	TTTTAAGCTGTTGTTTTAAAAAAGGTTAAATGGGCGCTTTAgacatggaggcccagaat	TGAGCAGTCCGACAATTCGGAAACCATAGATCGCCATAATTcagtatagcgaccagcat
KSUT722	AGCAGCAAGATACTTCTCATAATGAAACCAAATAGAGTGCCgacatggaggcccagaat	GTAGAACAGGGATCACAGTGTTATTAGATTTTGGAGCAACTcagtatagcgaccagcat
KSUT451	AATCCATCAATTTGGGATTCTTGAAAGCGCTATATCTTCGCgacatggaggcccagaat	ACATTGTGTTGAGCACTGATAGATTAATACTATATTTCTGCcagtatagcgaccagcat
KSUT171	TATATGAAGGACATAATGGAATGGGAGTGACAACGGACCATgacatggaggcccagaat	GGCGGGGGACGAAGAGTTAGAGGCCGAACAAATCGATGTATcagtatagcgaccagcat
KSUT053/468/KCUT494	CCGCACTAAGAACTAGCCGGAGAAGACTAAGCTAGGAAAGGgacatggaggcccagaat	TGTAGTATACTCCTTTTCACGTTTTTGCAAGAAATATTCCTcagtatagcgaccagcat
KSUT346	TAAAGTTCTTGGACAAGATTGGATACATTTAGTTTTATTTTgacatggaggcccagaat	TTTTACCAGGTGAGTCATATAAATATATATATATATATATCcagtatagcgaccagcat
KSUT099	ATGAAGCTGCTAACTGATTAATAAAAACAGCTTTAATCACAgacatggaggcccagaat	AATTCACAGCTTTCCGTTGCTCATCGCTTGATAGGAATATAcagtatagcgaccagcat
KSUT304/730	TTTGAACCATCATAAACTTATGGAAGCCATCTAAATAATTTgacatggaggcccagaat	ATTAGGCATATAAAACTACATGGTTATGAAAGGCGCTGGCAcagtatagcgaccagcat
KSUT001	TCGGAAAACTGCGCTAACTTTGGATAACGCCACAGAACGTGgacatggaggcccagaat	ATTCATCTCATTCAATTCTAATTGGTCAAATATCTACAATGcagtatagcgaccagcat
KSUT004	TCAATGCAAGTGATCCGCTTTTGAAGAAGCAAAAAATACTTgacatggaggcccagaat	GAATCTCAAAAAAAAAAAAAAAAAAAAAGGTTCTTCGAATGcagtatagcgaccagcat
KSUT007	AGCATAATACACTTATCAACAACAACCGGATGTGTGTTATCgacatggaggcccagaat	CTAAAAGATGTAAAGCAAATATGAAGTTTATACTGCCCATGcagtatagcgaccagcat
KSUT010	GCTTCTTCTGACTTCCTTCTTTTTTTTTTTTTTTTCGAAGTgacatggaggcccagaat	GATTAGCCATACGTTCTAGCACATTTTATGGGCCTAAGACAcagtatagcgaccagcat
KSUT014	TGGCCTTTTACGACACTTATTCTTATGATCCATTGAAAGATgacatggaggcccagaat	AATTATATTATATTATATTACATGCAAGCATTGAGGAGTATcagtatagcgaccagcat
KSUT019	GACAGATTGTAGTTTATGATCTGGTTATAATACCATGTATAgacatggaggcccagaat	AAGAATTAGCAACTACTTTCATTCATCTTCGACGCAACTTCcagtatagcgaccagcat
KSUT042	CTCTTTTTTTTGTAAAATATGTACTTGAGCTGCTGCATTCTgacatggaggcccagaat	GAAACTGTGCAGGAAATGAGAACGGCAAGAAAAATATTGGTcagtatagcgaccagcat
KSUT049	CAAGAAGGCAATTAAAGAGACTATGTGTACATGAATGGGAAgacatggaggcccagaat	CCCTCGTTATTTATATTCTTTTCTGGAATATTTAGATATGCcagtatagcgaccagcat
KSUT055	TATGCGGAAAATCAACTTATAAGTAGAAAAATACTAGCGATgacatggaggcccagaat	ATTATTATTAATATTATTTTTTAGTTCCGAAAGGAGAAACTcagtatagcgaccagcat
KSUT056	GTAACAAACCACCTGTCAGTTTCAACCGAGGTGGTATCCGAgacatggaggcccagaat	GGAACTGGACGAATCCATCAATAGATACGTCCTGAGGACCGcagtatagcgaccagcat
KSUT058	ATTTTCTTAGGTATAATGAAGTAATTATGACGAAGTACTTTgacatggaggcccagaat	ACACGTATATACAGATACTTTATAACATACAATTCTGGCTAcagtatagcgaccagcat
KSUT067	CCATAATGAATCAACAAATTGTATTATTATTTCCGACAACAgacatggaggcccagaat	TTGGAAAAACCAACCTTGATCGCGCAGCAATGTGGCAATGCcagtatagcgaccagcat
KSUT071/483	TATGATACAAAGCACTGCAAGTCATAGCTGAGGTAAAAAAAgacatggaggcccagaat	CTTTTTACACCGTATATGATAATATGCTAGTCGATAGATGGcagtatagcgaccagcat
KSUT075	ACTTTCTTTGAGTCATGGCTCTTTACTTTAGAACATATAAGgacatggaggcccagaat	CATTCAATACCCTACACTAGTAATTAATAATGCTGCAATTCcagtatagcgaccagcat
KSUT083	CTTTTTTTACATGTGCTTATATTTAACTGCCTAGTTCCCAAgacatggaggcccagaat	TTTTTTTCATTTTGGTATTTCTGTCAGCTGCCGATGCTTCCcagtatagcgaccagcat
KSUT084/KSUT499	AAGATTAATACATCAAAAACGATATCGTTGCCATGTACGTGgacatggaggcccagaat	TGATGTAGATGCGTAATACTCTATAAATGTAACATCGTTAAcagtatagcgaccagcat
KSUT085	TCGCTGCGGCACCCAAAATAGATAGAGTGGATTACAATTTAgacatggaggcccagaat	AAATGCTATTTAAGTATCGCTCAAAAGAAAACTACAAAATTcagtatagcgaccagcat
KSUT086/KCUT102	TTTAGGAGATTATGCATTTTAAGTCGTTCATTAATATTACTgacatggaggcccagaat	GAAGGATCTTCTATAAAAAAATAATTTTGGTGTCTGGTTCTcagtatagcgaccagcat
KSUT087	CTCATATCATACTATTTCGAATTCATTATACATCCTCAAAAgacatggaggcccagaat	CAAGTTACAGTATTAAAAAGGCAATATATATTTAGTTCTAAcagtatagcgaccagcat
KSUT089	AAGGTGATCACTTTTTTTTATCGTTCTTATCACTTCCAGCTgacatggaggcccagaat	ATAATTTTATATTTTGCCTTGAAATTTAATCATGAAATTATcagtatagcgaccagcat
KSUT098	GTGGCAAATTTTCTCATTCTCTTCATATAAACCACTAGGGAgacatggaggcccagaat	AAAAGAAGGAAAGGAAAAAAAGTAAAATTATATAACGAGAGcagtatagcgaccagcat
KSUT099	ATGAAGCTGCTAACTGATTAATAAAAACAGCTTTAATCACAgacatggaggcccagaat	AATTCACAGCTTTCCGTTGCTCATCGCTTGATAGGAATATAcagtatagcgaccagcat
KSUT107	TGAACTAGATATACAGTAATATACTAAATTGTCAGCTCTCGgacatggaggcccagaat	ACTCTAACATTATTTCTGGCCCATTCTTGAGTACTTATTTCcagtatagcgaccagcat
KSUT111	CAAAAAATTTTGTGTACCTTATGATTTTCCTCCTCTGTCTAgacatggaggcccagaat	TTCAATTTTTTTCTTTCTTTTTTTTTTTTTCGGCCAAAACTcagtatagcgaccagcat
KSUT119	TCGAACAAGTATGCTAGCAACTAAACAAGCCGGCCTACGCCgacatggaggcccagaat	GATTATTGATGTTCCGAATAATTCAATTCACTATATAACAGcagtatagcgaccagcat
KSUT123	AAAAGGTACCGCATACATTCGAACCATTACCAGAAAAAAGAgacatggaggcccagaat	ACAACCACAAACGATATACATAAATCTACATAATAATTTTAcagtatagcgaccagcat
KSUT131	TTTCCCATCTGACTCCGTTTTATAAACAGGGGTTCTTTAAGgacatggaggcccagaat	TGTCTATATCCAACAGTGTTCTTGTAGGGTATAGGAATCCAcagtatagcgaccagcat
KSUT135	CGGACGTCGTCTACCGATTACAGTAAGCAAAGAGGATGGTGgacatggaggcccagaat	CGCTTCCAGAGTGGTTGCCATGGCAAACTATTCAACCCGCTcagtatagcgaccagcat
KSUT142	TACCATGAAGTAGTTGGATCTTGAAATGGGTTGGGCCGGAAgacatggaggcccagaat	GCTGCGTATCATATATGTATATGTATATATACAATTATATTcagtatagcgaccagcat
KSUT157/579	CAGCGTTTGCTGAGAAAAAAAATAAATCATCGAGAAGAAGTgacatggaggcccagaat	ACGAGATTTTGAAACCATGAGGGATGTGCCCTCAAACTTTAcagtatagcgaccagcat
KSUT167	AAATGAACTTTTTCTTGAAAAGATTAATACAAACGGAAAAAgacatggaggcccagaat	TAAAGCATTTCCGATTGGCATCATTGATGTATATGTACGTAcagtatagcgaccagcat
KSUT170	TTTGTTTTAAATGGGCTCTCTACAACAAAACATGAAAAGTAgacatggaggcccagaat	CTTGTAAATATCCTATGAAAATAACTTAAATGAAATTTATAcagtatagcgaccagcat
KSUT173	ATATGGAGAAGTTCCCCATGATTATGATATCAAGAAAGAAAgacatggaggcccagaat	ATAATAGCGACAGCCGGTATGAAATCTGCACAAAGTATCAAcagtatagcgaccagcat
KSUT174	ATGTTGGACAACGCGAATTTTGGAAGTGACTTCTCATAAGCgacatggaggcccagaat	ATCGATATTACATTGAAACCTATGAGGAAGATTATGACATGcagtatagcgaccagcat
KSUT193	TCTTCGTCCATTACGTAGACCTAACGTTGAAAAGGAGACCTgacatggaggcccagaat	GAGAATGAACAGAAAAAAGGATGCGGCAAGATCCGGTAAGAcagtatagcgaccagcat
KSUT211	TGCAGCGAAGCTTTCTTTTGTATTTCATCTCATAGAAGGTGgacatggaggcccagaat	CACAACTATGAGCAATCCATTACATTAAAAGGGTTTACTGTcagtatagcgaccagcat
KSUT218/655	TAATTAGTCATTTTTTTCAGTTTTTTTGTCATAGAAGCCACgacatggaggcccagaat	ATAAAAAACATAGTAACATATTTTAAAAGAGACCTTTTATTcagtatagcgaccagcat
KSUT219/656	TCATTTCAATGTTATAATCATTTTTATCGCCAAATTTTCTTgacatggaggcccagaat	ATAGATCCATTTATATATTAATTAACATCCGAAACAAAAGGcagtatagcgaccagcat
KSUT229/661	GTTTTCAGAATTTTTACAATTTGTCACCGAAATAGCAGTTTgacatggaggcccagaat	TTCTTCCAAAAAAAGACAGTAACCATCTGAAAAGAACGTCAcagtatagcgaccagcat
KSUT234	TAGCGTTCATTTGAACGAATGGCTAACGCTAAACGGAGAAGgacatggaggcccagaat	GGATCTTCGGGCTTTTTTTGCCGCGCTCAAAATGCCCCGGAcagtatagcgaccagcat
KSUT239/679	TTCAGCTTTCATTAGATTGATGACTATTTTTCAACCTTATGgacatggaggcccagaat	ACTCATGCTGCCCCTATTCTCCTTTGTGTCTGGTGTCAGGTcagtatagcgaccagcat
KSUT249	AGGCTATTTACCGCTTTATGGGAAGATCATGGCAAGTCAAAgacatggaggcccagaat	GCACTGGATTGCTTTACTAACGGATAAAAATAATTATGATTcagtatagcgaccagcat
KSUT259/691	GCTTAAGTAGGTTGCAATTTCTTTTTCTATTAGTAGCTAAAgacatggaggcccagaat	TTCTAGCAGGAGTATAATGCCATTTGCTCCCCATCTTGAGAcagtatagcgaccagcat
KSUT264	TGTTTAAAAAATACTTTCCCGATATATATATATAGTCTCCCgacatggaggcccagaat	TATATATACCTGCGAAGAATATGAACAAATCATATTGAGTAcagtatagcgaccagcat
KSUT267/697	TACTAAAATAAATGATAAATGATAAACCCAATTCCTTACAGgacatggaggcccagaat	TTATTTTGTTTTCTGTCGACATTCTAGTTTTTCGGAATCTCcagtatagcgaccagcat
KSUT274/698	TTTTTCTGAAATATATTCGTTGCATAGACACGGTATGCATAgacatggaggcccagaat	TTAGGCCTAGCTATATATGCTACTATGTATCATTCAGTGAAcagtatagcgaccagcat
KSUT284/712	GTCATCGCCGTTCTGGGCCACTAGGCTATATCTATTCATTTgacatggaggcccagaat	ATATGGGTTAATGATTGTATGAGAATGTCTGACGAAGAATAcagtatagcgaccagcat
KSUT285	AGTCTTCTCTTTGTGTATGTCTTGTACCATTGTCTGTGGTAgacatggaggcccagaat	AAAATACATCGCAATGAAGTCACTTTCGTGATGGAAAGAACcagtatagcgaccagcat
KSUT289/717	TTGCCGGTTTTGACTATATAGATGTAGATGCAATTCAGATTgacatggaggcccagaat	GCAAGACTTGGATGCATCATACAAAATACAGATTGTTAAGCcagtatagcgaccagcat
KSUT305	AAAAATATTTATTTTAAAATTAAACTAGTTCAAGGTCTCATgacatggaggcccagaat	AGTCCCAACAATTATTACAATATTCACTTATTTCTCACATCcagtatagcgaccagcat
KSUT311	AGAAATTTCTTTTATTGGTTCATTAAAGTCAAGGTAAATGGgacatggaggcccagaat	AACTTTGGGGCAGAATTGGGAGCTTTATATATGTTTGTGATcagtatagcgaccagcat
KSUT339	AAATAATAAAACAAGAGAAAGAAAAAATTTACACGTCATTGgacatggaggcccagaat	ATTGTTCAAATAATATTTTAAAATGGTATTTTACTACTGTGcagtatagcgaccagcat
KSUT347	TCATCGACATTCCAGCTAATAGTGGAAAGATAGATTCACACgacatggaggcccagaat	TAAATACGAAACAAAGTGTTTAGAGAGTGCTATATTAATTTcagtatagcgaccagcat
KSUT348	GGTAGGAAATTACGCGATCAATAAAATTCCTGTTGATGGGAgacatggaggcccagaat	GTAGCTAGCAATAAAAAAAAGATTCAAGATGTTCAGGGAGTcagtatagcgaccagcat
KSUT349/KCUT354	CTTTTTCACACCCCTTCATTAACTAATTAAAACTGTCGTAGgacatggaggcccagaat	AACAAGTACTAGTGAAATTATATATTATTGTTTATGATCAAcagtatagcgaccagcat
KSUT355	TCTCCTGAGTTTCTGACCTATAGAGCCCCAAAAAATGGGATgacatggaggcccagaat	TCTATTGTGCGATAGATGAAATTCTAGTCGCAGTAAAAGCGcagtatagcgaccagcat
KSUT361	GGAATTCGCTCCCATTGCACCAATTTCAGGAAGCGATCAAAgacatggaggcccagaat	ACAAATAAAATAACCTGTATGTACATATTACTCTATATGATcagtatagcgaccagcat
KSUT362	ATCACATTCCACGTAGCCCTAAACATTGGCGTACATTTCTAgacatggaggcccagaat	AGGACAGAAATAAATGGGTTACACACCAGAAATCAGGGACAcagtatagcgaccagcat
KSUT367	TTTTTTTTGTGAATGAAGTTTATCGTATATTCTGTTAGTGCgacatggaggcccagaat	TTATATATCCAGGAAGCACGAAAGAGACAAATGAAAAATTTcagtatagcgaccagcat
KSUT370	CTATCGACGCCAGGAGCAGAGAACTTATCATTGGCGATTCTgacatggaggcccagaat	TTAATGTACATTTCATATACTGAGAAATAGGTGAATTTTCGcagtatagcgaccagcat
KSUT375	GAGACTATTTTATTCTATCGTTGAATGAGTGAATTTTGTAAgacatggaggcccagaat	AAATGCATCGAAAAAAAAAAAATCGTGCTATTTTCGCTAATcagtatagcgaccagcat
KSUT376	CTATTTGTATATGAATAAGAACATTATTGTAATCGAAAGAAgacatggaggcccagaat	TTTAATATATAGTTCTGAAAGTCTATTTTTAAAGAATTAGTcagtatagcgaccagcat
KSUT385	GCATTCATGAAAATTTTTCAACTTTTTCTTTTGACCGTGGTgacatggaggcccagaat	ATTCCCATTAGGATGCTCTGAGGCTGCTAACATCTCGTAGCcagtatagcgaccagcat
KSUT388	TATTCTTGTTCCTTACTCTTGATCATACGTAGAATGTATGTgacatggaggcccagaat	CAAGCGAGAACAGAAAAAAAAAATGAAGTAAAATATTGGACcagtatagcgaccagcat
KSUT398	ATGATATACTTTATGGATAGACATTATCTGTTCATTGAGTAgacatggaggcccagaat	AGCTATAAATACAATAAGCGTTTTGTACGTAGAAAATATCCcagtatagcgaccagcat
KSUT413	ACCAAATAAATGATAACCACAATTTACTTTCTTATCCTCCAgacatggaggcccagaat	TCTTTTATAATATACAATTATTATACATAAGTAGAAATATTcagtatagcgaccagcat
KSUT414	AAATGACGGAAGAAATACGCCATTTAAAGCCTTCCAATACGgacatggaggcccagaat	AGAATATCTTGACTACTCTATCGTTCGGTAATAGTTAATTAcagtatagcgaccagcat
KSUT417	TCCATTTGCTCTGACATTGCGGCTATGCATCACAGGCAAAAgacatggaggcccagaat	TTTACTTCTAGACCACGCATTTAACAATAATGTTTGCCCGCcagtatagcgaccagcat
KSUT418	CTGCATAGTTCACTGTTATGTAAATTTTGAACTTGAAATCTgacatggaggcccagaat	AACAAACAGCCTCTTTCCTCTACAAAAGTATGTTAAATGTAcagtatagcgaccagcat
KSUT420/KCUT425	ATTACTTAGAATCTTTAAAAGTCTTACTGTAATTCGATCAGgacatggaggcccagaat	GGTTCTTAGGGTAATGGCAGCTCTGAAAGGGGCTTGTCGAGcagtatagcgaccagcat
KSUT430	TATTTTCTTTCGTTAGTGAAAAATATGAATTGAAGGATCAGgacatggaggcccagaat	ACTTTTAATTGCCGCATCGCAAGTATGTATCGCGGTGTCATcagtatagcgaccagcat
KSUT432	CAAAATGATAATTACGAATTGCTTCTAAAATAAATATGAAGgacatggaggcccagaat	CAGGATGGAATAGATATTAAATATACATTTTGCATTTTTTTcagtatagcgaccagcat
KSUT433	GCCTCTTCTTATGTCATAAGAACTTATGTGAAAAATCAATCgacatggaggcccagaat	ACGTTATGTTATTAATGGACTTTTAGTGTCATCGAATTTCAcagtatagcgaccagcat
KSUT441	TTTTTTTTGGTTCAAAACTTCCTCATTGCCTGGATTTGAAAgacatggaggcccagaat	CATAAACAATACTGTGTGGCAGGAAAAGATTTGATGAAGACcagtatagcgaccagcat
KSUT457	CGCGCATAAAATAATCTCACACTATTTTGAACATTGCTTAGgacatggaggcccagaat	ATGCAATATAGAGTTTTTCAATCTGCAAGTACTTAAGGGGCcagtatagcgaccagcat
KSUT463	CCATTCTGATACTTGTTGTGCGGAAAAAGGGACAAAATAGGgacatggaggcccagaat	GGTCAATGAGACTGTTGTCCTCCTACTGTCCCTATGTCTCTcagtatagcgaccagcat
KSUT467	ATGTAGGAACTCTTTTTTGTTCTGCTGACCATACTTACTCTgacatggaggcccagaat	AATCCCAATATCGCTATATTAAATGTAAAATAACTTTTTCAcagtatagcgaccagcat
KSUT469	GGCTTGATGATAAAATGTATTGTTGAAAAGATCGCGAATGCgacatggaggcccagaat	GGCAGCTCGAAGCGTTTTTATGAACTGTAAAAATATGTCCTcagtatagcgaccagcat
KSUT473/KCUT502	TTTTGAGAATAATATATTACTGTGTTTTTCGAAACGAAAGTgacatggaggcccagaat	TGAGCTCGGGTTTTATCTCATACCAAGTATTATCAACCTTTcagtatagcgaccagcat
KSUT477	TAAAACGAGTAATGTGAGCAGTAGAATAAGTGTATATCATCgacatggaggcccagaat	TTAGACTGAGAAAGTTCTGTATAGCTGTACTAATACATTAGcagtatagcgaccagcat
KSUT479	AATTTTCCTCAATCTTTTTAATTTTACTTTAATAGTACCAGgacatggaggcccagaat	ACAAAATATGATACTTGTGTTCCTGCCACAGCAAAGTTGATcagtatagcgaccagcat
KSUT480	ATGAATATGAGATTTCATAATCCAACTATGGCATCGACAACgacatggaggcccagaat	TAATCAGATGTGCAATGCGTCTTTAATGTTTCAGACTGGAGcagtatagcgaccagcat
KSUT493	TATTAATTTGGAAAAAAACGGAATTTACCTGCAGCACTAAGgacatggaggcccagaat	TATTATAACCCTTGACAACAATGGAATAATTAGTCCTTAAAcagtatagcgaccagcat
KSUT496	GGCACTGTAGTGTAACAGGTACGACATCATGGAGTGAATGGgacatggaggcccagaat	TCTTAACAATACATATTTTTACTGAAACACTTTGGTTAGCAcagtatagcgaccagcat
KSUT501	CCAATTTGACAGGATTCTAGTACGTGAATACACACAGAATTgacatggaggcccagaat	GAAACTTTAGGAAGATTAACAGTCACTCCATAAAATCAGAAcagtatagcgaccagcat
KSUT515	TAGGAACTTCTAGAATGTACTTCATTGCTCGAATGAAAAAGgacatggaggcccagaat	GATCTTTGTTAGGTAGATCTGCTAATATATTTTACGTAAGAcagtatagcgaccagcat
KSUT518	AAAATGGAAAAAGAAAAAGAAACGTTTAGGGGAGAGGAGGGgacatggaggcccagaat	AACGACAAGAACACAACCCTAAAAATCAGATGACCTAAGGGcagtatagcgaccagcat
KSUT526	CATTGTTTCTATCAGCACAAACGTGAAAGAGCGTAGGTGAGgacatggaggcccagaat	GAGTCAAAGGGTACGAATTATCATCAAATTGTTTATTAGCAcagtatagcgaccagcat
KSUT539	TTTCTTCATCGTTCGATGCCTAAGCCGAGAATTTCAGAAGGgacatggaggcccagaat	GATGGACCTTAGAAAGGAACTCCAAAATGCTGTGATGGACCcagtatagcgaccagcat
KSUT540	GTTTAGATGAGTAAGGAAAATACAAGTGACGCTTTTATATGgacatggaggcccagaat	CGGCTATTACGTCAAGTGAGAAGAGTTTTGGCCTTCGCTTCcagtatagcgaccagcat
KSUT543/115	AATCTTGTTCTATATTTACGCTGCATTATTGAATGTGGGAAgacatggaggcccagaat	CTCATGTTTATTTTTTTTTTTTTTTTTTTTTTTTTTTTTTTcagtatagcgaccagcat
KSUT546/118	CTGTGGTCAGTTGGATAAGAGTTCTCTTGTACCCCTTGTGAgacatggaggcccagaat	TCAATATAAATGTAAAAGAAAATAGGAATTGCTGTCGATAGcagtatagcgaccagcat
KSUT553	GATTCTCCCTTGGGCCCCTTATGATATGTCTAAATATTGCCgacatggaggcccagaat	CAAAGCAAGACAAAGAAACATTTTTAGATCTAACATTTTACcagtatagcgaccagcat
KSUT558	TGTTTCTAACCCCCGAGAAGCATTAAGTGGGTAACAATATAgacatggaggcccagaat	ATGAAGAAATCTTGTGCATCTACATTATATAACGAAATTTTcagtatagcgaccagcat
KSUT570	CGGAACTGAAATGAAACTTTAACGGCAACAATTCAATAATAgacatggaggcccagaat	TACTAAGCAATATAACCGAATTGATTAAGTAGTTGGTTAATcagtatagcgaccagcat
KSUT571	TAATGAATATCTGGCGGTTCCGCGGTAATGCGACAATTTGTgacatggaggcccagaat	AAAAAAAGATAATTTTTTTAAAAAAAAAAAAAATACAAGTGcagtatagcgaccagcat
KSUT581	AAAATGAAGCTCGCGTGTAAATTTGTAGATTGATTACAGAAgacatggaggcccagaat	CAAATATATTACCCGAATTACAAGAACAATAGGGTCTTCTAcagtatagcgaccagcat
KSUT591	TTAACCCAATTTTATCTCTCATCCGCTCCACATATATGTATgacatggaggcccagaat	CACTATATATTACGTCATCTGACATACGACACTGATAACAAcagtatagcgaccagcat
KSUT593	CAACGCGAGACATAATCTGTATTAGCTTCATAACCATACTCgacatggaggcccagaat	CTGAACATTGAGGTCGAATATATATATTATAGGCATAAAATcagtatagcgaccagcat
KSUT602/176	ATATACAACCATGATTTCACTTCCCCTGGCGCAACAGTATGgacatggaggcccagaat	TCAAACAACTACTGGCTCTAATATATGGTTTCGGCTACATAcagtatagcgaccagcat
KSUT616	ATAAAGTTGTTGCCAAACCAGGTACAGTAAATCAAATGTTTgacatggaggcccagaat	TTTTTGCCTTTTTTTTTTCACTGGTTTTCAGGCACATTTTAcagtatagcgaccagcat
KSUT617	TTAAAGTATCTATCAAGGCGAAGAATAATTCTCGGTTCTCGgacatggaggcccagaat	GTGAGGTGTGGATGTATAGAGAAATTACACACTTTTACGTAcagtatagcgaccagcat
KSUT643	TTTCAAACTTATATAATTAATAATAATTAATAGCGCTTAGTgacatggaggcccagaat	TAAATATCTGAAGAAGCAAAAATACCGAACTACAAGGGAAGcagtatagcgaccagcat
KSUT725	CTTCCAGATGTGTAGAATCATCACCATCTTCTGTGATAAATgacatggaggcccagaat	ATCTTTTGACAGAGAAAAGTCCAAAAGTTCTTCCGGGTGATcagtatagcgaccagcat
KSUT729/KCUT773	GTTATATACGCTTGCTACATTTATATCCTGCACTGACGTGTgacatggaggcccagaat	TGAAACATATTATTGGAGGCATGCACTATTACCTAACGTCGcagtatagcgaccagcat
KSUT733	TCATACCTCTCGAGAAAAATTGCCTTGGCGCGTTCCTCCTAgacatggaggcccagaat	CACTATTTACTTATCTAAAATGTACCTGCGAAGTCTGCATGcagtatagcgaccagcat
KSUT737/313	AACTCTAAGAACTATATGTCACTAAAATAATTATTAAAAAAgacatggaggcccagaat	CGGCAACAAGTAAGTTTACGTCTACTAATAATTTGTTGAATcagtatagcgaccagcat
KSUT764	CAGGCGTATGCTCTTGTAATAACATACTGTAGTTGCCTAATgacatggaggcccagaat	CCTTACTGCTATTTGCAGATGGACTGACGGTTATGCATTCAcagtatagcgaccagcat
KSUT770	TTGACATATTAATTCCAGAAAAAGCAGACTGCAAGGACTGAgacatggaggcccagaat	CCAAAGAAACATAGGGGCAAAAACCGTGTTCTAATATTAGAcagtatagcgaccagcat
KSUT796	AAAAAAGGACATCAGCAAGTTCGTAGTCAATAAATGTGATGgacatggaggcccagaat	AAACGATTTCAATTTTCGTTTTATATCCTTCCTATTCATAAcagtatagcgaccagcat
KSUT798/387	CTTGTCATGTCTGCCAAATCTCCAGGGTCCTAAATCTGAGGgacatggaggcccagaat	CTACAAATATTCGAGTGTATAAGTATGTATATACATATATGcagtatagcgaccagcat
KSUT824	AATTTAAACAAGTGATCTTGACTTGAATACTTCCATCAATGgacatggaggcccagaat	GGGATATAACAAATAGTTCCCTTTGGATTACTTAAAACATAcagtatagcgaccagcat
KSUT827	TCTACCCCGCAGTGTTTGCTTAATTTACATAGGACCCTTTTgacatggaggcccagaat	TTGTATAAATTGAAGAAAATGAGTTTGTGTTAGTTGGGTCCcagtatagcgaccagcat
KSUT830	ACGCAGATGACTAACCGCCAGTCACAGCGCATATTAGCGCGgacatggaggcccagaat	AGAAAAAGAAACGAACCAGAAGAGGGTAGCAGAATCAGTCAcagtatagcgaccagcat
KSUT834	TAGCATAAAACGCGTAGAAGGCGATCTTAAGTTTGAGTCCCgacatggaggcccagaat	CTTCCGAAAAAGGTACATTGCCAACCTTATTTGATAAATGTcagtatagcgaccagcat
KSUT842/425	AACAAAGACTCTTTTATAAAGGAAAATCTGACAGAAGATTGgacatggaggcccagaat	ATACAATTAACTATATCAATTTCCTGAACAAAGAGATTACAcagtatagcgaccagcat
KSUT847	TTGTAATTGATCGAAAAGAAGTTAAGAAATTTTTAATTACTgacatggaggcccagaat	AACAACACCGTTCCTAAACTAGCAGAAAGTTGACCAACTGTcagtatagcgaccagcat
KCUT123	GTGATGTAATAGGATAATGAAACATATAAAACGGAAGTAAAgacatggaggcccagaat	ATAAAAACTTACACTAGCGTCAAGAATAACGTGCATTTAATcagtatagcgaccagcat
KCUT001/437	ATTGGTTTAGCGAAGTATATATTCTGAAGAACATATTTGAGgacatggaggcccagaat	GTTTTATTTTGCAAGAATAATAGCTTCTACACTTTGAATTCcagtatagcgaccagcat
KCUT002	GTAAGGTGCAGTGAACATTAGCGCTAAGAGGATTGAGGATTgacatggaggcccagaat	GAAATACAAGCACTGAATAAAAAGAGATAACAATATTTTAAcagtatagcgaccagcat
KCUT005	AAAAAACATCTGTATTTATTAAAAGTAAATCAAAAGCAGACgacatggaggcccagaat	CCGTGATCATAGTTTAAATGCGCTGGCGTATTGGGAGCTCTcagtatagcgaccagcat
KCUT007	GACTACTTGACGTTCAAAAGAACATACATAAGGATAAATTCgacatggaggcccagaat	AGAAAATGATTACAACGTATATATAGTTTCTGAGAGGCAAGcagtatagcgaccagcat
KCUT008	CTGTTTTCGGACTGAAAGCCAGTAACGAGCTTGTGTAGGAGgacatggaggcccagaat	GTTAGCATTCTGGTTTGCCAACCTGTTGGTAAAGCACTATTcagtatagcgaccagcat
KCUT015	ATTACCTAAACTATTAAAAGCGGACCCATCTAAAACATAACgacatggaggcccagaat	CCCGAGTTCGAACCTCGGTTGGATCAAACTCTTTATTTTTTcagtatagcgaccagcat
KCUT040	AAACAGGACACTTAGCACACAAATACAGAATAGGAAAGTAAgacatggaggcccagaat	CCGGACAGTACATGAAACTGGACATATTTGAGGAATTTCTTcagtatagcgaccagcat
KCUT058	CTGAGGCTTTGCCAAGGATAGAAAGAATACCCCAGAGAAAAgacatggaggcccagaat	ATGCACCATGCAATTTCCACCTATTTAATTACACTTGCAGTcagtatagcgaccagcat
KCUT060	AAAGGTACCAATTCATTAAATATTATAATATTTACTTCTTAgacatggaggcccagaat	ATAATGCGCTTTGATTGGCTGGGCATCTATTTTCGTTAAAGcagtatagcgaccagcat
KCUT083	TTTTTGAAGCGGGATACAGAAAAAGAAGATATTTCCCATTTgacatggaggcccagaat	GTTTTTAATATATACAAAATAATACAGTTTAATTTTCAAGTcagtatagcgaccagcat
KCUT084/KSUT068	TACAGGACTTTTTTTTTTCTTACTGTATTTTTCCGTAGAGTgacatggaggcccagaat	TAATGATATGAAAATGTTTTTATTTAATAAGAAATGATGTAcagtatagcgaccagcat
KCUT095	ATAGAACCTAGCCACTTCGCGTAAAAGCTCATAATGTTAACgacatggaggcccagaat	AGTGATGTGGATGCTATTTTAAAAAAGTTTTGGATATAATGcagtatagcgaccagcat
KCUT103	TTATCAGGATTTGTAACCTTGTTCTAAAGAGGCATCGTATAgacatggaggcccagaat	CTTTATATAACCATTTCTTTCCACTATTAGCGAATACTTTCcagtatagcgaccagcat
KCUT142	TATTTCGGCGTCTCTACAAGACCCAATAAAGTAATTCGGTGgacatggaggcccagaat	AGTTACATATCCAGATACCTGTCTTCTAGGTGAACAGTTGGcagtatagcgaccagcat
KCUT150	TGATGTAAAAGTAGATTCGCATCTGAGAATGTTTTCTTCAAgacatggaggcccagaat	CGGACCAAGGCCCAAACGGGTTTAAACGGCTGCCCTCCGCAcagtatagcgaccagcat
KCUT170	ATATATATTCCATACATAGTATATAATATGAACTCGTTTGAgacatggaggcccagaat	AAGAGGCTCTAGGATGAAGTCTTCCCGGAAACCATTACTCCcagtatagcgaccagcat
KCUT217	AAATGGATGTTAATAACTTTCCTTTACAAAAAAAGGGCTAAgacatggaggcccagaat	GTGATGAGTGAATGTCTCTCTGTTACCCGGTTGTCATGTTGcagtatagcgaccagcat
KCUT238	GTGTGCTTGGAGAAATAATTCCAACTTTTCTTGATGTCAAGgacatggaggcccagaat	TACGACATTTGGCTCATCACCAGCTCGCGAGAAATGTAAATcagtatagcgaccagcat
KCUT244	GGAAAAAATGCAGCAAAAGCAAAATACCCCATTCAAGTTCCgacatggaggcccagaat	CCAGTCCATAAACTAGTAGAATGACAAAAAGAAACTCAGAAcagtatagcgaccagcat
KCUT248	TTTTAAGCTGTTGTTTTAAAAAAGGTTAAATGGGCGCTTTAgacatggaggcccagaat	TGAGCAGTCCGACAATTCGGAAACCATAGATCGCCATAATTcagtatagcgaccagcat
KCUT277	TACGGCCCAGAGTATGAATCGTTGGGGGATGAAATCACTTTgacatggaggcccagaat	TTCAGATTAAGACAAGGAAGAAAGAAGGAAAAAAGGTAGGAcagtatagcgaccagcat
KCUT296	CAATCCTACTTAATTAGCAATAACAAACTAGCGGTAGAGCTgacatggaggcccagaat	TTAAGCACAATTTGAGAAAAATTTCGCCCTGCAGTAAGTATcagtatagcgaccagcat
KCUT298/771	TCTTTGAAGAAACGTCTAAATTAACATCGAAGATAGAAGACgacatggaggcccagaat	AAATTAACTGGACCCTAAAAATAAAAAAAAACGCCCATTAGcagtatagcgaccagcat
KCUT315	TAGCTTTGTATAGTACATAAAGGTACCTTATCTAACATTGCgacatggaggcccagaat	TTGGGATTCCATTGTTAATAAATACTATACTAGAAGTTCTCcagtatagcgaccagcat
KCUT320	AAGGATATCTAACAAGCCATCAAAAGCATAATGTTTTTGAGgacatggaggcccagaat	CAGGGACAAGATGAAAACCGGAACCTTATCTCAGATGAAGAcagtatagcgaccagcat
KCUT332	CACTTCTTTGTGGAATGGTAGCCATTGTATTGAGATTTTTCgacatggaggcccagaat	GTTTGCGTCTCAAATTGAGTTTGTAGGTTACGTGTCGCCTTcagtatagcgaccagcat
KCUT353/KSUT758	ATAAATCAAACTATAAACTTATTGAATTGTCAAACTATCAAgacatggaggcccagaat	ACAATAGGTACGCTTGTCATTATGTAGATTCTCAATACTTGcagtatagcgaccagcat
KCUT356	CTATCTCTTGGCTTGCTATGTTTCAATGTCAGCCTTTGCTTgacatggaggcccagaat	TTTCTCTAGGTGACAAGAAATAAAACTGGAGACAGGCGATTcagtatagcgaccagcat
KCUT374	ATTATAAAATACATTGCAGTGCCTTAAAAACGTACTTCCGAgacatggaggcccagaat	AAGGAAAATAAATTTATTTGAATCAATCAACAGACCTATCTcagtatagcgaccagcat
KCUT378	CGCCATGAGCCTTAGCTTATCAAGCCTCTCACAGACAATTAgacatggaggcccagaat	TTTTGAGGAAAGCATGCATAGACTTGCTGTACGAACTTTATcagtatagcgaccagcat
KCUT379	TTCAGTAGCTCAGATTGCCAGGGTTAAAAATTGCTCCTTGGgacatggaggcccagaat	TTGCCAGATCTTCAAGAGAAATGTCACCAAATAAATTATGAcagtatagcgaccagcat
KCUT424	GGCGCTGAGAATCTATTAGAAATGCCATTAAGTGCTTTGAAgacatggaggcccagaat	ATCTAACGAATATTTGGAAGGTGAACCTAACGATAAAATACcagtatagcgaccagcat
KCUT436	CAATTTGAATAAACTAATGCTTGGAGATCCCAAGAAAAATAgacatggaggcccagaat	ATAACAGTAATTTGTGACTACTGTAAATATCACTGATTTGGcagtatagcgaccagcat
KCUT441	AGGTAACTAATGTAGACAAAAAAGTATACATTTAGCTTTTCgacatggaggcccagaat	GTCAAAGTATTTTAATTTTCGGAGCTTTCATTTCAAGCGCCcagtatagcgaccagcat
KCUT458	TGTAATGAAATATATGGGATACATAAATGTATGGGATACATgacatggaggcccagaat	GAATGTTCGGTACCTTAGAACAACGCCTCTATTTTATCCTTcagtatagcgaccagcat
KCUT461	ACACTTATTATAAATTTTCTGTCATCTCGACTTAGTACACCgacatggaggcccagaat	AAGATTTGTATTGTCCAGTGACATAATTTTCACTAAAACATcagtatagcgaccagcat
KCUT462	TAAACCTCACACTATTGAGTTTAAACATTTTTCACCTAACGgacatggaggcccagaat	ATAAAATGAATATTTCAATTGATGAATAGCTATATATTGGAcagtatagcgaccagcat
KCUT465	TGTACTATTATTCATAATATTTATTACGTTTTATATGGAGTgacatggaggcccagaat	AGCGAATGAGAATCTATTGTTGCGATTTTTTTGGTTACTACcagtatagcgaccagcat
KCUT468	TACTCGCCAAGATCGATTTCTTGAAGTAAATACTTTGTGGGgacatggaggcccagaat	CAGAAAATTGGACCATGGTGTCATCTAACTTTAGTTGGTCCcagtatagcgaccagcat
KCUT474	TGTAAAAGAGAGCACGTCTGTAGTTTCAAACAAAATCACCAgacatggaggcccagaat	GGTTGAGGGCCGAATAAACGAAAAATTATTAGACCATAATTcagtatagcgaccagcat
KCUT523	CGTCTCAAAACACGGAGAAATGCACTAACAATGGGTATACTgacatggaggcccagaat	GTCGAAATTCAATTCTGTTGCTTTCATTTTTCTGTAGAGAAcagtatagcgaccagcat
KCUT541/542/KSUT503	GTGCTTTCTTGACAATTATGTTCCTATAGGAAGCATCTTAGgacatggaggcccagaat	TCAGCACAGAACGTAACGACTTTTCCTTATATCCACTATTGcagtatagcgaccagcat
KCUT546	GCGGCAACACCAGCGGCAATTGAAGTTAATTTGACCATTTTgacatggaggcccagaat	ATAGTGGCAGTGAAATCCGGATCAAAATTCAGTAACTTTTGcagtatagcgaccagcat
KCUT547	ACCACGATTATAGAGTCATCTACCATACACCATTATTATACgacatggaggcccagaat	CTAAACGTAGTATAAAGTCTTGTTTAGTGCAAGCCACTGTTcagtatagcgaccagcat
KCUT572	CGACAGGATATAGTTCTCTTTAAAACATACGAACGAAATTAgacatggaggcccagaat	CACACACCACACCACATACGCGCTGATTGGTTTTATGGAAGcagtatagcgaccagcat
KCUT575	TCTAACGATAAAGATTGTGTCATAAAAACACTCATTATTTAgacatggaggcccagaat	AGTGCAGCTAAACTGCTTGTATGTTCAATTTTAATTGTGTTcagtatagcgaccagcat
KCUT634	TCACGGGGGAAAATAGTTTGAAAAAGGCGAAGAGGGGGAAAgacatggaggcccagaat	ATATGTTATTATTATTATCACTATTTAATATTATTATTCGGcagtatagcgaccagcat
KCUT645	AACGAAAAGTTTCCGCAGATATCAAATCTAGAAAAGATGCTgacatggaggcccagaat	CAGAATTTTAAGAATTATCTAAATACCCATTCATCTTTCATcagtatagcgaccagcat
KCUT666	TTGGGAAGGAACATAATCCGGTATGTGAAATCAATTGAATCgacatggaggcccagaat	ATATAATAAGAATAACGCTTATGGTTTATTTTAGCTTTTTTcagtatagcgaccagcat
KCUT672	AGATAACAAGAAGATGTTCTGAGCATTGAGCATTTAGGATAgacatggaggcccagaat	CTTCTTAGCAGTGGCCCATTACGTTAGTCAACGACTGTTGGcagtatagcgaccagcat
KCUT764	ATTTCTTTTTCTGTGCCTTAACTGACCTGTCAACTAGAATTgacatggaggcccagaat	ATTCCTGGTTTGCAGGCATGAAAAGATTAATATTGTCATTGcagtatagcgaccagcat
KCUT775/KSUT307	TCATTAGATTAATCGAGTGGTGGTAAGGCTTTTTTTGCTCGgacatggaggcccagaat	TCGGGAAGCCCCTTTACTCAGAAGCCCGTTAGTTTCTTGAGcagtatagcgaccagcat
KCUT782	TACTAAGCTCAATTTGTCCACAGTATAATCAACAAAATTGCgacatggaggcccagaat	TAGGGAAGCCGGATAAAGAAAATAGAGTACTTTAAAACTGTcagtatagcgaccagcat
KCUT816	GAATCAATATATTGCACTACAATATATCACAAAGAGTGGCCgacatggaggcccagaat	TCATTCCAATCTTGGATAATATATATGTATATATCTATACAcagtatagcgaccagcat
KCUT827	ATAGTATTTCGGTTTTTTTTCCCTTTCATAAAAAGGATTCTgacatggaggcccagaat	TTAATTCACCATTTCGAACACACCCTCTCATATTGCAGTACcagtatagcgaccagcat
KCUT873	ATAGTATTTCGGTTTTTTTTCCCTTTCATAAAAAGGATTCTgacatggaggcccagaat	TTAATTCACCATTTCGAACACACCCTCTCATATTGCAGTACcagtatagcgaccagcat
KncRNA NME1	TCTTCACCTGTTTTCTAATTTCTTCTCGTTTAAAGTTCTTCgacatggaggcccagaat	AAAAAGTAGTGTAAACAACAAACTGTTAAAAAAATAAAAAGcagtatagcgaccagcat
KncRNA RPR1	GCTCGCGGCTGGGAACGAAACTCTGGGAGCTGCGATTGGCAgacatggaggcccagaat	GAAAATTAAAAAAGAAAGATTAAATTGGAAGTTGGATATGGcagtatagcgaccagcat
KncRNA RUF21	ATCTTCACGGAGAGGCTAAAATCAACGTCGTTATTCTTAAAgacatggaggcccagaat	AATAAACAAAAATCAAAAAAACTAATTAAATATCTTTAAAAcagtatagcgaccagcat
KncRNA RUF22	AATTTTTTTTGTGATACTGATTCTCTCGTTATTATTGGTTCgacatggaggcccagaat	TATCATAAGATAAATGGTCCACCATAAAGTAATTAAATCTTcagtatagcgaccagcat
KncRNA KSKCR1	GAAAATGGAGTATAAAATCGAAAGTTTATTCCAATTGTGCTgacatggaggcccagaat	TAACATTTTTTTGAACTAATTAACCGTCCCAATGGGGGATGcagtatagcgaccagcat
KncRNA TLKC1	GACCTTCTTTGTAGCTTTTAGTGTGATTTTTCTGGTTTGAGgacatggaggcccagaat	AATAAAGCCCACCAAATGGCTTCTTCTTTTTAGAATATACAcagtatagcgaccagcat
		Note: red-marked nucleotides represent the differences between the CENPK and S288C genomes.
Primers for gene knock out by KanMX4 cassette
	Forward primer (5′→3′)	Reverse primer(5′→3′)
SWR1	CTGCTCTTTGCATTTTCCAAGTTATTGCATTACAAGAATATgacatggaggcccagaat	TTGGACAACTAAGGCAGCGGTGAAGAGTAGAACCTGGTCCTcagtatagcgaccagcat
MSN5	ATCTGAAATTTTTTTTCTAACGTTGATTGGAAGAAAAGTAAgacatggaggcccagaat	TAATTTCATCTACACATCTACGTATATATGGCACCTTATTAcagtatagcgaccagcat
FLO9	TGCAATTTAAAAAGAACAATTGTACAATAAAAGCCCCAAAAgacatggaggcccagaat	AAGAAAAGATACACAGATACGTAAAAAGAACGCGAATTTTAcagtatagcgaccagcat
GDH3	AGTAGCAACAGTCACCGAAAAGAAAAGGTAAAAAGTAAAAAgacatggaggcccagaat	TACACAGATAGTTACGAACAAAAAGAAAATAGCGCTTACGGcagtatagcgaccagcat
GYL1	TGATTATAGCGGCAAGAAAACAAATATAAACACACTAACAGgacatggaggcccagaat	GTATCATTCAAGGGGAGCAGTAGCTGATATACACAGTTTAAcagtatagcgaccagcat
MRPL24	TAGAAAAATCAGTTTAAGGAAGAAAAAGCTCACAGAAGAATgacatggaggcccagaat	GATATTTTCGGAATGGCAATTATCTTCTTTATTTCTTCCTTcagtatagcgaccagcat
Primers for knock out validation
	Forward primer(5′→3′)
KanMx4-Test-F260:	TGCCACTGAGGTTCTTCT
KSUT361-P-R	ACCGTTCGTATGGCTTAC
KSUT430-P-R	TAACGCAAGCAGTCATCC
KSUT414-P-R	CGAGAAGTTCAAGGCTCTT
KSUT398-P-R	TACCACTTCAGTAACTGGAG
KSUT089-P-R	AGGTATCATTGCTGTAACTC
KSUT451-P-R	GGTACGTCGAAGCTGTAA
KSUT007-P-R	TGACCTTGAACCAACTTGT
KSUT362-P-R	GGGCTAGTAAATCTGATATC
KSUT126-P-R	ACAGTTGTTCTAAAGGAAGG
KSUT218-P-R	GCTCCTCATGTGGATAGTAA
KSUT010-P-R	GCGCAATATCTTCACTCATA
KSUT456-P-R	CCCTCCTCGAGTTATTTGT
KSUT259-P-R	GAGCAATTCACAACACCAA
KSUT457-P-R	TCGTCATTGTCATCTTCCA
KSUT086-P-R	GAAACAGTTCTCATGCTTTC
KSUT526-P-R	CAGCAATATCTTCTTGTCCA
KCUT060-P-R	TCCTCACGGCTACAGTTAT
KSUT305-P-R	TGGATTCCAAGATCCTCGA
KSUT441-P-R	ATCAGCGTGAGATATGTGTT
KCUT461-P-R	TCTGTGTTCTGTGTTTCTTC
KSUT842-P-R	AAGGAGACGTAGAAGAAGAA
KSUT493-P-R	CAGTCATTTGAGGATGTTCT
KSUT019-P-R	ACGCTTGGATAGACTATGAA
KCUT782-P-R	GATGCGAGAATACGAGATTA
KSUT067-P-R	GCTCTTCTACAGGCTCAAC
KSUT311-P-R	TTGGCGTTCTTTCCCTTC
KSUT496-P-R	TCAAGCAGGCACTGTAGT
KSUT591-P-R	ACGCACGAGGATAATAAGC
KCUT672-P-R	GGTGGTGAGGCTGAGATA
KSUT433-P-R	AAATGGCACCAAACTCCC
KSUT463-P-R	GCCAATACCAAGCCAGTC
KCUT462-P-R	TCATAATGGGCATCGCAAA
KCUT084-P-R	ATTGCGACAGAGTAGAGAAG
KCUT378-P-R	TAGACTTGCTGTACGAACTT
KCUT248-P-R	TTACCGCCAGATCACTTC
KSUT035-P-R	GATTAACTATTGACAGAGGG
KSUT111-P-R	AATCGGCAACAAGAAATAGG
nKCRPR1-P-R	TCCAAGAACAAAACGCTGCC
KSUT532-P-R	CGCTACATCGCAAATACTACAG
KSUT329-P-R	CATTCAGACGCCAAAAAGAGC
KSUT431-P-R	TAATTAGCCTCAAGCATTTCATTAAGG
KSUT553-P-R	CACCCTATTCTCGCCGAGAGCTGTACAAGA
KCUT553-P-R	TTGCCTTCAATAATAGCCTCCCGCA
KSUT515-P-R	TGTTGATAGCATTCTACCGTCA
KSUT167-P-R	CGATGACGATGATGATGGACAGA
KSUT174-P-R	AACTGGTGCACTGCTACATCAACT
KCUT666-P-R	GGTCTTGTTTGTTTCTGCTTGGC
KSUT233-P-R	CAAGATCCGTAACATAAGAAAACTT
KSUT471-P-R	TGAATCAGCTGAGACTTCCA
KSUT503-P-R	TTAGATTTGGCGGTCACCAA
KSUT509-P-R	TCTGTACGTGATTCTCCGATAC
KSUT492-P-R	CTCCTTGATGAGGACCTCA
KSUT500-P-R	ATGGCCCTTGTTATGATGTACCC
KSUT099-P-R	CGGGTCTCAAAAGATTGCT
KSUT437-P-R	GCTCTCATAACAATGCAGTCTAG
KSUT056-P-R	CCCAGAGATGTTGTTGTCC
KSUT229-P-R	CGGTGTCAGTCGCCATTTAA
KSUT418-P-R	AGTTCGTAAGACAAAGGACC
KSUT385-P-R	GGGGTAGAATGCCCATCTT
KSUT543-P-R	GCTGTCTGATGAGGACGCAGAAA
KSUT142-P-R	CCTTGTCCCTCCTTGTTTTC
KSUT388-P-R	GCCTTCAATAATGGAATGCTG
KSUT479-P-R	GGACTGACAGTCAACATATCAC
KSUT725-P-R	CCCAGGTCCTCGAGATATTT
KSUT477-P-R	GAACCGACTACGTAAGTACG
KSUT798-P-R	GAAAGGAAGAGGAACACAAACCCC
KSUT546-P-R	GGATCATGAGGAGGAAAGCT
KSUT571-P-R	CGGCGTACTTTCATCTATG
KSUT824-P-R	CCTCATTGGGTTGTAGAGGAA
KSUT593-P-R	CGGGCACAATTCGTTCATCA
KSUT289-P-R	CGGTGACAAGCCACACATGTTGAAA
KSUT570-P-R	GGAAACTTGTTGCTGCAGAG
KSUT581-P-R	GTCCTACCGTTACTACCAGTT
KSUT480-P-R	TTTCCCTGTCCAACAGGGACT
KSUT737-P-R	CTTTGCACGCGGGCATTGAA
KSUT285-P-R	CGGATTCCCGTAGGCAAAAC
nKCNME1-P-R	AAAGCAATCTCGTCCATG
KSUT830-P-R	GTGAAATACGAGGCCCTCAA
KSUT501-P-R	TAGGAAGATTAACAGTCACTCC
nKCRUF22-P-R	GGGATAAATGCAATGTTTGGCG
nKCTLKC1-P-R	GGTCCTATCAGTAACACTCG
nKCKSKCR1-P-R	CATTGACATGCACCTTCC
KSUT540-P-R	GGTCTGTCTGGTAATCTGC
KSUT764-P-R	CGTGCCTAATGCAATCATG
KSUT602-P-R	CCACCTTTCGCCTTTTTCCT
KSUT617-P-R	AGCGAGTAAACATGCCGCT
KCUT238-P-R	TTACGACGCCTTGGCAATGT
KCUT474-P-R	GGAGCTGTTACACATGGT
KCUT546-P-R	ATTGCCTTCAACACAGACGG
KCUT424-P-R	AAGAGTCATACGCGCTACC
KCUT356-P-R	CAGCTTCCATTGCTACAGAAC
KCUT541-P-R	GCGGCAAAATGAGCATTTG
KCUT465-P-R	CCTGGTTACTTATTCCTCG
KCUT575-P-R	CCCAGAGAACAAGCATTGAC
KCUT547-P-R	CCATCAAGCCCATTCAATGC
KCUT332-P-R	AAGAAACCAAGGGTTGGACCC
KCUT315-P-R	GCTCAGAACTTGAGAAAACCG
KCUT320-P-R	CCGTCGTTCCCTTGTTTT
KCUT379-P-R	GCACTATGTCCTTGCTGCTC
KCUT441-P-R	GAAAGCGCCGCCCTTTATGA
KCUT523-P-R	GGCAGTATGAGGGTTGTA
KCUT572-P-R	CCGGATTAGAGGTTTGCTAC
KSUT643-P-R	GCGTGAAGTTTTCCATGCA
KSUT375-P-R	GCCGTCCTTCGACCATATT
KSUT339-P-R	GGCCACCAGATCTTTAATGG
KSUT420-P-R	CGAAGGAGTGGCTTTAGGT
KCUT103-P-R	ATTACGGGTACAATCCGAG
KCUT095-P-R	GTCTCCGCAAGGAAACAC
KCUT374-P-R	CGCCTCAGCTTAATGTAGA
KCUT468-P-R	CGTGTGGGCTCACTTTTTCAGAT
KCUT458-P-R	GTGATATTTCGACCAGCTC
KCUT634-P-R	GTACATATACAGAAGCCGCG
KCUT378-P-R	CCTGTTCCCGACACTATGTAAG
KCUT084-P-R	ATTGCGACAGAGTAGAGAAG
KCUT474-P-F	AAGGAGCGTTGAAGTAAGAA
KCUT474-P-R	AGAGGAGCGTGATCTGTAA
KCUT546-P-F	AAGGAAGGAGGATGAAGTTAC
KCUT546-P-R	GCAGTAGCAGCGATGTTA
KCUT356-P-F	ACAGGCTTGCGTTGAATA
KCUT356-P-R	GCTTCCATTGCTACAGAAC
KCUT541-P-F	GCATCATAAGTGTTGAATCG
KCUT541-P-R	GTGGCAAGTGGTGTCATC
KCUT547-P-F	AACGGAACGTGCAATATATG
KCUT547-P-R	TATCTCAGGGAGAGAAACTTC
KCUT277-P-R	CCACAACTATGTGTTTCACCG
KCUT005-P-R	GTCATGCCTATGGTCCTCAT
KCUT007-P-R	GAACATACCACACCGTATGCA
KCUT008-P-R	CAGTCTGTTTGAACGTTCTT
KCUT040-P-R	CTTAGTTGGTAGCACTTTGATG
KCUT244-P-R	CGGACACATTCGCAAATGTCC
KCUT002-P-R	GAGGGCTCGACATGAAGATT
KCUT142-P-R	CTCATACGAGTCCGGTGTA
KCUT058-P-R	GGAATGACATACCGTATCC
KCUT001-P-R	GGGCGTTAATTACTTTGGCAAG
KCUT170-P-R	GCCATCTTTCTTAGTAGCC
KCUT015-P-R	GCATCCCCTCAACTTACAA
KCUT217-P-R	GCTGTTGCTGTTCCTGAGGT
KCUT083-P-R	GCCATTGTACAAGAGAATGTTCAGCACC
KCUT782-P-R	AGCTACTGCTCCCCTTGAATG
KCUT775-P-R	CCCATGGATAGGAAGAATAAG
KCUT296-P-R	CACACTGTATGCGCAATTTGAGC
KCUT816-P-R	GCCCTGGTTTAAGCTTTATG
KCUT764-P-R	GGAAAAGAATGGTGTGGTT
KCUT645-P-R	GGGAGATAATACCCCTTGAG
nKCRUF21-P-R	GGCGATTTTGGTGCTCCACAA
KSUT722-P-R	GCAGGTAATATTGGTCTATCGGC
KCUT461-P-R	CAGTATTAGGGAAGCTGGA
KSUT413-P-R	GTCCGCAGCAACCAAATGGCT
KSUT433-P-R	TTGAGTTTGCTGGCAGGCATGCC
KSUT847-P-R	GCAAGCTTAGTTGCCTCAAG
KSUT842-P-R	GAAAGATGTCTCTACCGCTC
KSUT430-P-R	TAACGCAAGCAGTCATCC
KSUT493-P-R	GGAGAACTATCGACTCCCTTTTG
KSUT067-P-R	GCTCTTCTACAGGCTCAAC
KSUT014-P-R	GACCTACCTTCTTCGGTTGCA
KSUT075-P-R	AAAAATACGCCTAAGCGTGGCG
KSUT107-P-R	CCCGCCTAATCCGTTCTAAT
KSUT304-P-R	GCTGCAATGATTGATGCCGT
KSUT058-P-R	CCGTTACCGTATGTACCAG
KSUT125-P-R	CTGAAACTGCCCGTCTTTGA
KSUT071-P-R	ATTCCCGCCAAAAGTAGTCG
KSUT049-P-R	TTGAGCCTTCAAGCTACATC
KSUT834-P-R	AGGATTGTCAAGACACTCCGGT
KCUT353-P-R	GCATCTAGTCCAATGAGACGA
KSUT796-P-R	TGGGTTCAATTCCCAGCTCG
KSUT463-P-R	GTCCTCGGTAGATCAGGTCA
KSUT493-P-R	CAAGCACCATGTGTGATAACATGC
KSUT219-P-R	GGGGGTCCATCCACTTAAACT
KSUT135-P-R	CGGGAAAGTGTACTTTTCACGA
KSUT157-P-R	GCAGCTCTTCTGTTAGCAGT
KSUT346-P-R	TAGCTGGGATAGCAGTGTTC
KSUT053-P-R	TATCCAGGGAAACAAGCCAG
KSUT171-P-R	TGAGCCTACTTTCAGCACG
KSUT083-P-R	TGGTCTCCAACAAGGTGCT
KSUT367-P-R	GTTAGAGCAACTGGCTTGGA
KSUT469-P-R	GCGTGGCTCTTTCATCTTATC
KSUT087-P-R	ACGCGCTGGATGTAAGCAA
KSUT349-P-R	GTTGATGCGTCTTCCAGAAC
KSUT420-P-R	CGAAGGAGTGGCTTTAGGT
KSUT274-P-R	GCAGCCACAGTTTACATGAAG
KSUT211-P-R	GCCGAGGGTTACTTATATTTC
KSUT417-P-R	CCGGGAAGGTAACACATGAA
KSUT085-P-R	GGAGTATGGTTCAACATTCAGGC
KSUT123-P-R	CCATTGTTAAGGGCAACA
KSUT539-P-R	GCAAACCGAAGATATCAGCG
KSUT264-P-R	GAGGACAATGCAGGAGTTCT
KSUT355-P-R	GGGCCACTACTCTCATACATG
KSUT042-P-R	GAGAGGTTGAAGTCTCTCAA
KSUT173-P-R	GGTTCTAGCTGATTTTGCGT
KSUT370-P-R	GCGCCCATTCTGACCATTAA
KSUT111-P-R	AATCGGCAACAAGAAATAGG
KSUT193-P-R	GACAAGTCCGCTAGTGTCAT
KSUT467-P-R	TCTTGGATATTGACCACCCT
KSUT616-P-R	ACGGCAACAGTATTTGTAAGCGC
KSUT234-P-R	CTGGCCCCACATAGAAATTG
KSUT518-P-R	GTTAAGGTGATTTTGGGTGC
KSUT131-P-R	TCAGCTTCCTCTAACTTCGATGGC
KSUT119-P-R	ACCGGTCCAAACCTATATAG
KSUT084-P-R	AGGCAGATGATCAACAGTTA
KSUT733-P-R	GTCCTCTACGCACAAGATCA
KSUT249-P-R	CGGTGATTTCACCACTATGT
KSUT376-P-R	CACCTGAGGTGCAAGTTGA
KSUT473-P-R	TGGCATGGAGTGGCAAGTATC
KSUT347-P-R	TGAAAGGGGAGTAACATGCC
KSUT239-P-R	AGTGAGCAGATAAGCGATCG
KSUT770-P-R	GCACCAATTTCAGGAAGCGA
KSUT827-P-R	GATTCCATCGGGATTACCAC
Primers for plasmids construction
	Forward primer (5′→3′)	Reverse primer(5′→3′)
p416-SSB1	tggatcccccgggctgcaggaattc ATGGCTGAAGGTGTTTTCCAAG	cgaggtcgacggtatcgataagctt TTAACGAGAAGACATGGCCTTGGT
p416-SFP1	tggatcccccgggctgcaggaattc ATGGATTTTACAACAATGACT	cgaggtcgacggtatcgataagcttTTAGTGAGTGGAGTGGCCCCTG
p426-SPT15	tggatcccccgggctgcaggaattcATGGCCGATGAGGAACGTTTAAAG	cgaggtcgacggtatcgataagcttTCACATTTTTCTAAATTCACTTA
p426-RRN6	tggatcccccgggctgcaggaattcATGAGTGAGGGACAAATTCCAAGC	cgaggtcgacggtatcgataagcttTTATCCAAACCCCCGGATCCTTTTC
p426-RRN7	tggatcccccgggctgcaggaattcATGTCTACTTTCATAAGAGGTCCCA	cgaggtcgacggtatcgataagcttTCAATTCATCCTATGCAGACAGGCA
p426-TGS1	tggatcccccgggctgcaggaattcATGGGAAGGACATTTATTCATGCTTC	cgaggtcgacggtatcgataagcttTTAACCATTTACGTCGTAAATGT
p416-MRM1	tggatcccccgggctgcaggaattcATGACTTCCCTGACTAATGCCG	cgaggtcgacggtatcgataagcttTTATTTACAAGTTAGAATATTAT
p426-NOP1	tggatcccccgggctgcaggaattcATGTCATTCAGACCAGGTAGCAG	cgaggtcgacggtatcgataagcttTTATTTCTTCAAACCGCTTCTCA
p426-HMT1	tggatcccccgggctgcaggaattcATGAGCAAGACAGCCGTGAAAGAT	cgaggtcgacggtatcgataagcttTTAATGCATTAAATAAGAACCTTCGT
p426-SRD1	tggatcccccgggctgcaggaattcATGCGATATAATAATTATGACAACTC	cgaggtcgacggtatcgataagcttCTATGGATTGTTTCGATCTATCCT
p416-SCH9	tggatcccccgggctgcaggaattcATGATGAATTTTTTTACATCAAAATC	cgaggtcgacggtatcgataagcttTCATATTTCGAATCTTCCACTGA
Primers for gene knock out by BleR cassette
	Forward primer (5′→3′)	Reverse primer(5′→3′)
DOT6	TCCGTGCACGTTCCAGTCTTCCCTCCCTTCTCTGCTCCGTGcctctagggtgtcgttaa	TATTTTTTTATTTTTATTTTTTTTCTTTTCAAGTTTTCCCCgagggcgtgaatgtaagc
TOD6	AGAAAAGAATATATCACTGTTCTTATTGAAGTTCCCTCGCGcctctagggtgtcgttaa	ATTAAACGAATAGTCAAAACAAACTAAATTCGTCTCTTAGCgagggcgtgaatgtaagc
Primers for knock out validation
	Forward primer (5′→3′)	Reverse primer(5′→3′)
DOT6	CTTTCGTCCTGTTTGGTATC	TGAAGCGGAAATGAAGAATG
TOD6	CTCCACTGCTTGAGTCATT	GCAATAAGAACCCTTGTAGTC
Primers for gene knock out by GTR-CRISPR/CaS9
	Forward (5′→3′)
Sgt2R	AAAGGTCTCA TGCGCAAGCCCGGAATCGAACCGGG
Sgt-URA3-F	AAAGGTCTCACGCAGTTTTAGAGCTAGAAATAGCAAGTTAAAATAAGGC
Sgt-URA3-R	AAAGGTCTCAAAACCTAGACACAGGGTAATAACTGATATAATTAAATTGAAGCTC
RPL29-Sgt2F	AAAGGTCTCAGATCATCTTAAAAAGTTTATTTCT GTTTTAGAGCTAGAAATAGCAAGT
RRP6-Sgt2F	AAAGGTCTCAGATCAATTCAGCTTATCCAGCGAAGTTTTAGAGCTAGAAATAGCAAGT
SEC72-Sgt2F	AAAGGTCTCAGATCTCTTGCAGTTTCTATTAAAA GTTTTAGAGCTAGAAATAGCAAGT
X3-Sgt2F	AAAGGTCTCAGATCGACACATTAGTCTCGTATGT GTTTTAGAGCTAGAAATAGCAAGT
CUT461-Sgt2F	AAAGGTCTCAGATCTTTGGTATCAATTAACGTGCGTTTTAGAGCTAGAAATAGCAAGT
SUT019-Sgt2F	AAAGGTCTCAGATCAAATTTGTGATTCCATGAAG GTTTTAGAGCTAGAAATAGCAAGT
SUT311-Sgt2F	AAAGGTCTCAGATCATCTCAGGGGCGACCGCCCC GTTTTAGAGCTAGAAATAGCAAGT
CUT462-Sgt2F	AAAGGTCTCAGATCTTTAGTAGTCTTCTTTGCGCGTTTTAGAGCTAGAAATAGCAAGT
SUT493-Sgt2F	AAAGGTCTCAGATCTGGGACAGCACGACCTCTGT GTTTTAGAGCTAGAAATAGCAAGT
nCRPR1-Sgt2F	AAAGGTCTCAGATCACAGCAGCAGTAATCGGTATGTTTTAGAGCTAGAAATAGCAAGT
CUT378-Sgt2F	AAAGGTCTCAGATCAGTTAACCATTCTGCGCCGAGTTTTAGAGCTAGAAATAGCAAGT
SUT842-Sgt2F	AAAGGTCTCAGATCGAGATCTCCGGAGAGGCAGGGTTTTAGAGCTAGAAATAGCAAGT
SUT126-Sgt2F	AAAGGTCTCAGATCAGTAGGCGCCTATTCTCGTGGTTTTAGAGCTAGAAATAGCAAGT
SUT496-Sgt2F	AAAGGTCTCAGATCGAACAGTACAGACAGGGGAG GTTTTAGAGCTAGAAATAGCAAGT
CUT672-Sgt2F	AAAGGTCTCAGATCTGCAGCTGCATCGACAAACA GTTTTAGAGCTAGAAATAGCAAGT
CUT084-Sgt2F	AAAGGTCTCAGATCCCCGCGATCCATCTGCCGAAGTTTTAGAGCTAGAAATAGCAAGT
SUT035-Sgt2F	AAAGGTCTCAGATCATCAAGAAACTTATGTTTGAGTTTTAGAGCTAGAAATAGCAAGT
SUT591-Sgt2F	AAAGGTCTCAGATCAATGGTCTGTTAATCATATG GTTTTAGAGCTAGAAATAGCAAGT
SUT361-Sgt2F	AAAGGTCTCAGATCGACTTATCACTACAATATGGGTTTTAGAGCTAGAAATAGCAAGT
SUT218-Sgt2F	AAAGGTCTCAGATCAATTAACAGTCATTCTAAGCGTTTTAGAGCTAGAAATAGCAAGT
CUT060-Sgt2F	AAAGGTCTCAGATCGATTGATGATTGACAAGCTCGTTTTAGAGCTAGAAATAGCAAGT
SUT526-Sgt2F	AAAGGTCTCAGATCTCGAACGGCTGTTCCCTCATGTTTTAGAGCTAGAAATAGCAAGT
SUT067-Sgt2F	AAAGGTCTCAGATCCTATCGCCTCTTGGTTTTTAGTTTTAGAGCTAGAAATAGCAAGT
SUT433-Sgt2F	AAAGGTCTCAGATCCGATAATGTGCTAGCAAAGG GTTTTAGAGCTAGAAATAGCAAGT
CUT782-Sgt2F	AAAGGTCTCAGATCCAGTGACGATGAAGTAGTAA GTTTTAGAGCTAGAAATAGCAAGT
KAR2-Sgt2F	AAAGGTCTCAGATCGTCCCCAAGAGTAGTCTCAAGTTTTAGAGCTAGAAATAGCAAGT
PDI1-Sgt2F	AAAGGTCTCACACAACAAAATGCTACACGGGTTTTAGAGCTAGAAATAGCAAGT
XI-3-Sgt2F	AAAGGTCTCAGATCCATGAAAGCAGCCGGTTGGGGTTTTAGAGCTAGAAATAGCAAGT
Primers for donor DNA
	Forward (5′→3′)	Reverse (5′→3′)
RPL29	ACACGGCACTGCTAAGGCTTTGGCTGCTGCCAAGAAAggtggtggtggtggtggtATGG	AATATGTAAATTTTTAACGTATTATAATCTTAAAAAGTTTATTTGTACAATTCGTCCAT
RRP6	TAGACGAAATAGGAACAACAAACAGCTTATAAGCACCCAATAAGTGCGTTTTATGTAAA	ATGAAAATTACCATAATTTATAAATAAAAAAATACGCTTGTTTTACATAAAACGCACTT
SEC72	CGTCTCCTTCAACTTGCGTTAAAGGCATACCAAAGCAAGCTTATTCAACCGGTGCATAA	TAGCATAGAGACATATCAAGAAAAGGCTAAAATATCTTCGGTTATGCACCGGTTGAATA
X3	ctagaagttggtgcatatatggcatcgttaaaacatattacagcgcgcaattaaccctc	tcgaattctttacttatattttcgctcttgagctcgtcctttgggtaccggccgcaaat
CUT461	CGGTTTCCAAAGATTTGTATTGTCCAGTGACATAATTTTCACTAAAACATGGTGTACTA	ATTGTATTTACACTTATTATAAATTTTCTGTCATCTCGACTTAGTACACCATGTTTTAG
SUT019	TGCGGTAGCGACAGATTGTAGTTTATGATCTGGTTATAATACCATGTATAGAAGTTGCG	TGTGCTAGTAAGAATTAGCAACTACTTTCATTCATCTTCGACGCAACTTCTATACATGG
SUT311	CTTGGTTGTAGAAATTTCTTTTATTGGTTCATTAAAGTCAAGGTAAATGGATCACAAAC	TAGGGACAAAACTTTGGGGCAGAATTGGGAGCTTTATATATGTTTGTGATCCATTTACC
CUT462	ATCTTACTTATAAAATGAATATTTCAATTGATGAATAGCTATATATTGGATAAACCTCA	GAATAATAACGTTAGGTGAAAAATGTTTAAACTCAATAGTGTGAGGTTTATCCAATATA
SUT493	TATATATAATATTATAACCCTTGACAACAATGGAATAATTAGTCCTTAAACTTAGTGCT	GTTCATAAATATTAATTTGGAAAAAAACGGAATTTACCTGCAGCACTAAGTTTAAGGAC
nCRPR1	CAAATAAGTGAAAATTAAAAAAGAAAGATTAAATTGGAAGTTGGATATGGTGCCAATCG	CGCTGTGGTGCTCGCGGCTGGGAACGAAACTCTGGGAGCTGCGATTGGCACCATATCCA
CUT378	TGGATTTATCGCCATGAGCCTTAGCTTATCAAGCCTCTCACAGACAATTAATAAAGTTC	GGGTAGTTCTTTTGAGGAAAGCATGCATAGACTTGCTGTACGAACTTTATTAATTGTCT
SUT842	TAATCCCATATACAATTAACTATATCAATTTCCTGAACAAAGAGATTACACAATCTTCT	TAATTACAAAACAAAGACTCTTTTATAAAGGAAAATCTGACAGAAGATTGTGTAATCTC
SUT126	CACATCGTTGTGTCTACTATTAACACTAAGTTGTTGATCAAAACATTCCCTGATTTTGG	TTCTAAAGGAAGGATAGTTTGAACTATATTATAAATTTATAACCAAAATCGGGAATGTT
SUT496	CATGAGAACTCTTAACAATACATATTTTTACTGAAACACTTTGGTTAGCACCATTCACT	AATCAAGCAGGCACTGTAGTGTAACAGGTACGACATCATGGAGTGAATGGTGCTAACCA
CUT672	CGGTGGATGCTTCTTAGCAGTGGCCCATTACGTTAGTCAACGACTGTTGGTATCCTAAA	GTGAGGCTGAGATAACAAGAAGATGTTCTGAGCATTGAGCATTTAGGATACCAACAGTC
CUT084	CTTGAAGATTACAGGACTTTTTTTTTTCTTACTGTATTTTTCCGTAGAGTTACATCATT	AAAAAGGGTTAATGATATGAAAATGTTTTTATTTAATAAGAAATGATGTACCGTAGAGT
SUT035	TAGTTCAACAAAAATATTTATTTTAAAATTAAACTAGTTCAAGGTCTCATGATGTGAGA	TGACATTGGAGTCCCAACAATTATTACAATATTCACTTATTTCTCACATCATGAGACCT
SUT591	AAAAATGGACACTATATATTACGTCATCTGACATACGACACTGATAACAAATACATATA	GTTTCCCATTTAACCCAATTTTATCTCTCATCCGCTCCACATATATGTATTTGTTATCA
SUT361	GAGTTACTTGGAATTCGCTCCCATTGCACCAATTTCAGGAAGCGATCAAAATCATATAG	AGGAAAGCTACAAATAAAATAACCTGTATGTACATATTACTCTATATGATTTTGATCGC
SUT218	TGAATTTACTAATTAGTCATTTTTTTCAGTTTTTTTGTCATAGAAGCCACAATAAAAGG	AATAGAAAAATAAAAAACATAGTAACATATTTTAAAAGAGACCTTTTATTGTGGCTTCT
CUT060	GCACAACTAAAAGGTACCAATTCATTAAATATTATAATATTTACTTCTTACTTTAACGA	GACGACTCCATAATGCGCTTTGATTGGCTGGGCATCTATTTTCGTTAAAGTAAGAAGTA
SUT526	ATTCGAGGTGAGTCAAAGGGTACGAATTATCATCAAATTGTTTATTAGCACTCACCTAC	TTCTTACCACATTGTTTCTATCAGCACAAACGTGAAAGAGCGTAGGTGAGTGCTAATAA
SUT067	GATATATAGCCATAATGAATCAACAAATTGTATTATTATTTCCGACAACAGCATTGCCA	GAAGTCTCTTTGGAAAAACCAACCTTGATCGCGCAGCAATGTGGCAATGCTGTTGTCGG
SUT433	GAAGGAAGAACGTTATGTTATTAATGGACTTTTAGTGTCATCGAATTTCAGATTGATTT	TCGTTTTTTGCCTCTTCTTATGTCATAAGAACTTATGTGAAAAATCAATCTGAAATTCG
CUT782	ATATGAGGTTAGGGAAGCCGGATAAAGAAAATAGAGTACTTTAAAACTGTGCAATTTTG	AAGGAAACGTACTAAGCTCAATTTGTCCACAGTATAATCAACAAAATTGCACAGTTTTA
KAR2	CGCTTCTCGAGCAAAGTGTAGATCCCATTAGGACTCATCAGTTTATCATTATCAATACT	TACCAGCAGCTTGCCAGCGCTTAGTCTGTTGAAAAACATATCCGTCGAAACTAAGTTCT
PDI1	GCGGCGCCTCTTTTTCCCTTTTCTCTCACTAGTCTCTTTGCACACACCATAGCTTCAAA	GGAGGACCATGACAGGACGGCACCAGCAGAAAACTTCATTTGTAATTAAAACTTAGATT
XI-3	GTTCAACTTTTCTTGGTTAGTAGTGGCAATCTCTGCAATACGCACACACCATAGCTTCA	AACCAACTTTTTGCTGGCTAGCGATGCGACAATAAACGCGCGAGCGACCTCATGCTATA
Primers for knock out validation
	Forward (5′→3′)	Reverse (5′→3′)
RPL29	TAAGAACCATACCGCTCAC	CTTCACCTTCGCCTTCAAT
RRP6	AAATATGAGGGCATCGGAAA	CCATAACTCCATGACACAGA
SEC72	TCTCCTTCAACTTGCGTTAA	GGAAGCAGAGGTATCATATACT
X3	tagaagttggtgcatatatggc	tcgaattctttacttatattttc
CUT461	TGTTGTACTTCGGTAGATGT	TCTGTGTTCTGTGTTTCTTC
SUT019	GACGCTTAGCACTGGATT	ACGCTTGGATAGACTATGAA
SUT311	AGCGTCACTCACTACCTT	TTGGCGTTCTTTCCCTTC
CUT462	AAGACTTACAAGCACACCTT	TCATAATGGGCATCGCAAA
SUT493	GCTGAAATGCCAGTATTGA	CAGTCATTTGAGGATGTTCT
nCRPR1	GATAAGGTGTACTGGCGTATA	GAGCGTCAAGGTCTGTTG
CUT378	GTGATTACTGTGCTCTTTGC	TAGACTTGCTGTACGAACTT
SUT842	AGGAATATGTTTGCCCAATC	AAGGAGACGTAGAAGAAGAA
SUT126	TCACATCGTTGTGTCTACT	ACAGTTGTTCTAAAGGAAGG
SUT496	TTCTCCTCGGTCCAAACA	TCAAGCAGGCACTGTAGT
CUT672	AATGGTGAAGGGTGTGTTAT	GGTGGTGAGGCTGAGATA
CUT084	TGTCAACTGCTTGCCATT	ATTGCGACAGAGTAGAGAAG
SUT035	CCAACAAGGCTACTTATTGT	TGGATTCCAAGATCCTCGA
SUT591	TGTTGAATGGAATTGGTGTG	ACGCACGAGGATAATAAGC
SUT361	CGCACTACAGTTGTTGAC	ACCGTTCGTATGGCTTAC
SUT218	TCTCACGTACCGTCCTATA	GCTCCTCATGTGGATAGTAA
CUT060	GCGGGTAATATCCTAATCATTG	TCCTCACGGCTACAGTTAT
SUT526	TTGATGGTACGACAGAGAC	CAGCAATATCTTCTTGTCCA
SUT067	GACCAGGTTCTACTCTTCAC	GCTCTTCTACAGGCTCAAC
SUT433	GTAGTCGCAGAGACAACAT	AAATGGCACCAAACTCCC
CUT782	CCCTTGAATGATACATGACT	GATGCGAGAATACGAGATTA
KAR2	ATAACATCGTAGGTGTCTGG	CAGGCTTCAAGGTCTTCTT
PDI1	ACCCAAGCACAGCATACT	ACATCAGCGTCAGCGATA
XI-3	GGTTAGTTACTTGCTCTATGC	GATCAGCCCAATCCTCAAA
Primers for qRT-PCR
	Forward (5′→3′)	Reverse (5′→3′)
qPCR-SPT15	CCAGCAACTACTTTCCAGAGTG	GCGGAGGTGTCTTTTTCAGA
qPCR-ACT1	TCGAACAAGAAATGCAAACCG	GGCAGATTCCAAACCCAAAAC
qPCR-RRN6	CCCCACCGGTATAGAGACAA	CCTCCTCTCTCCGAGATTCA
qPCR-RRN7	CCCAGACAAACCGACTTCTAGT	CCATCCACTTCAAAAACTCTAGG
qPCR-TGS1	AGTGTGACGCCCGAAAGA	CAGTATTCTTTCGGCATTTGG
qPCR-MRM1	CTGGGGGTTGACTTCATTGT	GCTTGTCTTGGACACCACAG
qPCR-NOP1	CCCCAGGCAAGAAAGTTTTA	CCAACAACATCTGAAACGTGA
qPCR-HMT1	TGGGTTACTTTCTACTATACGAGTCCA	CCGCCTTCTACCAAATAGTGG
qPCR-SRD1	CATGCAATTCCGAGAGACG	TGCACAACTATGGTAGCCTTCA
qPCR-RPL3	CAGAACCAAGAAGACTATTACC	TTAGAAGCAGTGTCAATCCA
qPCR-RPS18B	GTAAGAAGGCTGATGTTGAT	TTGGATTCGACGTTGTTAG
qPCR-RPL23B	GCTATTGTTGTCCGTCAAG	CATAAGTCGGCACATTCCT
qPCR-RPS17A	GCCACTATCCAATCCAAGA	TTAGAACGAGACAAGTCCAA
qPCR-RPS25B	GTAAGAAGTCCAAGAAGAAGTG	GGCAAGAGAACCACCAAT
qPCR-RPS21B	GATGACCACGCTTCTGTT	AACGGGAGTAAGACCAAAC
qPCR-RPS8B	TGCTACTCCATTCAGACAAT	GAGATTCAACGGAAGATTCG
qPCR-RPL11A	GACGAACACATTGACTTGG	ACGGTGTCTTCCTTAGTTG
qPCR-RPL35A	AAGGAGTTGGCTGAATTGA	TGGTCTTCTTGGCTCTCA
qPCR-RPS8A	TGCTACTCCATTCAGACAAT	GAGATTCAACGGAAGATTCG
qPCR-RPL35B	AAGGAGTTGGCTGAATTGA	TGGTCTTCTTGGCTCTCA
qPCR-RPS22A	AAGCACGGTTACATTGGT	AGCAGAGGTGGTCAAGAT
qPCR-RPL23A	TTCCAGATTGAACAGATTGC	CCTTAGGATTAGCGATGACA
qPCR-RPL26B	CCAATCAGAAGAGACGATGA	CTGTCCTTGTCCAAGTGTAA
qPCR-RPS4A	GCCTCTGGTAAGATTACTGAT	CCGATGACGAAGACATTGT
qPCR-RPL24A	GAAGCCAGAAGTTAGAAAGG	GAGAAGTAGCAGCAACCT
qPCR-RPL15B	CAACACAAGGCTATCAGAAG	CTATACCTCCATAACGACAGA
qPCR-SSB1	CAACGCTGTCGGTAGATT	CTTGGACTTGGAACCTCTC
